# Supplementary material for: Exploration of Tilmicosin Cardiotoxicity in Rats and the Protecting Role of the Rhodiola rosea Extract: Potential Roles of Cytokines, Antioxidant, Apoptotic, and Anti-Fibrotic Pathways
Source: Toxics. 2023 Oct 13;11(10):857. doi: 10.3390/toxics11100857 (PMC10610616; doi:10.3390/toxics11100857)
Supplement: Supplementary file 1 [file toxics-11-00857-s001.zip]

Archive with 1 entries (1 files):
- toxics-2596756-supplementary.pdf
